# Supplementary material for: Experimental Investigation on Aerodynamic Performance of Inclined Hovering with Asymmetric Wing Rotation
Source: Biomimetics (Basel). 2024 Apr 9;9(4):225. doi: 10.3390/biomimetics9040225 (PMC11047828; doi:10.3390/biomimetics9040225)
Supplement: Supplementary file 1 [file biomimetics-09-00225-s001.zip]

Archive with 1 entries (1 files):
- biomimetics-2912338-supplementary.pdf
